# Supplementary material for: Band Structure-Driven Design of a α-CsPbI3 Ammonia Sensor for Industrial Applications
Source: Nanomaterials (Basel). 2026 Mar 5;16(5):328. doi: 10.3390/nano16050328 (PMC12986906; doi:10.3390/nano16050328)
Supplement: Supplementary file 1 [file nanomaterials-16-00328-s001.zip]

Archive with 1 entries (1 files):
- nanomaterials-4156420-supplementary.pdf
